# Supplementary material for: Design and Implementation of a Smart Insole System to Measure Plantar Pressure and Temperature
Source: Sensors (Basel). 2022 Oct 7;22(19):7599. doi: 10.3390/s22197599 (PMC9572216; doi:10.3390/s22197599)
Supplement: Supplementary file 1 [file sensors-22-07599-s001.zip]

Archive with 1 entries (1 files):
- sensors-1917503-supplementary.pdf
